# Supplementary material for: Inhibitory postsynaptic density from the lens of phase separation
Source: Oxf Open Neurosci. 2022 May 4;1:kvac003. doi: 10.1093/oons/kvac003 (PMC10913824; doi:10.1093/oons/kvac003)
Supplement: suppl_data_kvac003 [file suppl_data_kvac003.zip]

Archive with 1 entries (1 files):
- kvac003_REVIEWER COMMENTS oxfnsc-2022-002.docx
